# Supplementary material for: Fatty acid metabolism in neutrophils promotes lung damage and bacterial replication during tuberculosis
Source: PLoS Pathog. 2024 Oct 4;20(10):e1012188. doi: 10.1371/journal.ppat.1012188 (PMC11482725; doi:10.1371/journal.ppat.1012188)
Supplement: S1 Table — 1 field of view each from Mtb infected BL/6 and C3H mouse lungs were randomly chosen to show the method of quantification of Ly6G staining intensity. (XLSX) [file ppat.1012188.s011.xlsx]

## Sheet: BL-6
	BL/6- Ly6G:						CYAN STAINED AREAS OF INTEREST:										BACKGROUND READINGS:
							Area	Mean	Std dev	Min	Max	Int Den	Raw Int Den				Area	Mean	Std dev	Min	Max	Int Den	Raw Int Den
				Image 1:		1	92.8	167.068	223.11	61.672	4309.31	15503.9	1.69273e+06			1	95.319	76.373	5.975	58.216	120.924	7279.79	794816
						2	59.571	177.905	153.435	60.214	2926.68	10597.9	1.15709e+06			2	45.337	86.673	16.502	60.81	184.717	3929.53	429030
						3	38.331	170.62	87.737	64.488	732.843	6540.01	714045			3	47.838	81.023	8.605	61.043	130.303	3875.98	423184
	BL/6:	Image 1:				4	41.573	210.395	223.698	60.152	2475.97	8746.76	954981			4	62.126	78.691	6.018	59.907	125.889	4888.76	533760
		Integrated density: 16203				5	45.365	160.348	115.65	59.798	953.267	7274.18	794204			5	86.498	75.646	6.723	61.432	111.339	6543.25	714399
		Area: 61.22				6	56.493	344.806	815.353	52.625	10762.5	19479.2	2.12676e+06					79.6812
		Background: 79.68				7	76.881	154.222	90.277	60.797	732.843	11856.8	1.29454e+06
						8	70.919	162.297	145.272	60.214	2926.68	11509.9	1.25667e+06
		CTCF:				9	85.454	361.217	317.295	69.725	1959.25	30867.5	3.37015e+06
		11324.6				10	108.398	217.77	365.761	53.431	7125.56	23605.8	2.57731e+06
						11	31.516	191.258	256.992	67.791	3834.17	6027.76	658118		CTCF = Integrated Density – (Area of selected cell X Mean fluorescence of background readings)
						12	39.292	270.449	255.446	67.429	2138.26	10626.6	1.16023e+06
		Image 1:				13	91.774	345.747	310.811	69.725	1959.25	31730.6	3.46438e+06
		CTCF:				14	43.084	168.909	103.383	66.962	682.432	7277.32	794546
		11324.6				15	58.472	165.035	144.145	61.03	2534.29	9649.88	1.05359e+06
						16	66.33	388.662	334.118	69.725	1959.25	25780	2.81469e+06
						17	80.866	364.906	328.969	56.726	3868.87	29508.3	3.22175e+06
						18	47.453	252.081	554.433	65.029	10056.6	11962	1.30603e+06
						19	71.249	380.231	326.836	56.726	3868.87	27090.9	2.95782e+06
						20	33.825	279.144	261	67.429	2138.26	9441.9	1.03088e+06
						21	43.964	205.129	235.17	60.487	2611.06	9018.24	984621
						22	60.395	314.913	409.056	62.94	6563.42	19019.2	2.07654e+06
						23	35.748	203.985	136.074	66.469	1124.21	7292.03	796152
						24	68.473	435.844	494.661	61.474	3198.97	29843.7	3.25837e+06
						25	111.585	261.875	442.433	72.598	8810.04	29221.4	3.19042e+06
						26	32.029	368.682	365.397	80.577	2184.02	11808.6	1.28928e+06
							61.2246					16203.1

## Sheet: C3H
		C3H- Ly6G:							CYAN STAINED AREAS OF INTEREST:										BACKGROUND READINGS:
									Area	Mean	Std dev	Min	Max	Int Den	Raw Int Den				Area	Mean	Std dev	Min	Max	Int Den	Raw Int Den
							Image 1:	1	33.385	890.925	682.662	152.51	5181.38	29743.4	3.24742e+06			1	27.312	208.826	69.476	152.892	836.116	5703.54	622719
								2	95.841	652.819	660.225	101.343	5726.09	62566.6	6.83109e+06			2	38.056	180.218	34.848	116.915	845.447	6858.36	748804
								3	117.3	839.859	1157.33	146.649	17537.2	98515.8	1.07561e+07			3	21.496	221.76	71.571	110.186	968.192	4767.03	520470
								4	66.083	877.924	676.46	162.809	7002	58015.7	6.33422e+06			4	12.447	204.637	65.719	144.089	704.768	2547.16	278101
								5	174.536	795.638	642.204	131.979	7599.9	138867	1.51617e+07			5	33	187.715	44.666	115.858	509.495	6194.62	676335
								6	189.208	828.803	979.272	110.714	18216.6	156816	1.71214e+07				26.4622
		C3H:	Image 1:					7	152.444	685.384	548.978	103.67	6375.82	104483	1.14075e+07
			Integrated density: 86341.0722692308					8	119.032	629.349	648.137	109.337	13374.5	74912.4	8.17902e+06
			Area: 117.2938					9	58.114	676.941	711.405	138.58	9610.86	39340	4.29519e+06
			Background: 26.4622					10	97.379	917.297	1247.48	131.831	24005.9	89325.9	9.7527e+06
								11	172.282	630.838	605.908	111.206	13374.5	108682	1.18661e+07		CTCF = Integrated Density – (Area of selected cell X Mean fluorescence of background readings)
			CTCF:	83237.2				12	54.213	771.159	1026.85	129.076	14337.7	41806.6	4.56449e+06
								13	86.251	715.668	654.253	122.55	7407.26	61727.2	6.73944e+06
								14	123.373	629.001	652.722	100.79	13374.5	77601.7	8.47265e+06
								15	173.382	817.628	658.55	106.52	7599.9	141762	1.54777e+07
			Image 1:					16	119.279	833.395	1208.35	95.891	19713.4	99406.4	1.08533e+07
			CTCF:					17	143.706	784.499	940.792	137.735	24005.9	112737	1.23088e+07
			83237.2					18	160.824	665.93	613.498	157.616	7735.55	107098	1.16931e+07
								19	72.842	596.764	625.299	134.838	8072.84	43469.6	4.74606e+06
								20	71.798	584.252	498.395	99.417	4638.69	41948.2	4.57995e+06
								21	114.47	886.809	1206.9	97.843	19713.4	101513	1.10833e+07
								22	96.473	920.526	1055.18	88.302	17532.2	88805.6	9.6959e+06
								23	39.009	657.826	583.323	128.252	7091.23	25660.8	2.80168e+06
								24	114.058	620.457	612.453	172.578	8761.75	70768.2	7.72656e+06
								25	87.103	596.354	533.118	91.905	4617.52	51944.2	5.67133e+06
								26	317.253	685.104	833.921	113.528	17537.2	217351	2.37306e+07
									117.294					86341.1
