# Supplementary material for: Fatty acid metabolism in neutrophils promotes lung damage and bacterial replication during tuberculosis
Source: PLoS Pathog. 2024 Oct 4;20(10):e1012188. doi: 10.1371/journal.ppat.1012188 (PMC11482725; doi:10.1371/journal.ppat.1012188)
Supplement: S2 Table — (XLSX) [file ppat.1012188.s012.xlsx]

## Sheet: Figure 1
FIGURE 1:
		Figure 1B:
		Left Panel:
			BL/6				C3H
		14	4080000	3360000	3720000		1440000	1800000	1620000
		21	4920000	5340000	5130000		8280000	7140000	7710000
		29	10800000	12000000	17400000	13200000	64800000	71400000	82800000	75600000
		Right Panel:
			BL/6				C3H
		14	1	1	1		1	1	1
		21	8600	10200	9400		7200	8200	7700
		29	3800	1800	2200	3400	50000	72000	42000	66000
		Figure 1C:
			BL/6				C3H
		14	4.8	5.5	5.15		17.3	20	17.5
		21	28	30	26		34.4	28.5	30
		29	21.5	24.2	25.3		66.1017	66.4336	75.9815
		Figure 1E:
		Left Panel:
			BL/6						C3H
		14	4557000	8624000	6591900				3780000	6002360	4747680
		21	11513040	19670000	15878800				14924000	43052800	27700540
		29	3708560	2954440	2130000	2759000	2135625	2623625	15115200	22110000	13228425	34683944	43822951	51650595
		Right Panel:
			BL/6						C3H
		14	207799	410502	317730				220752	316324	209847
		21	139308	371763	298521				598452	1924460	1204973
		29	2718374	2295600	3278326	1493130	2339632	1055303	18618491	11155018	19677900	26224845	41899124	10080060
		Figure 1G:
		BL/6	C3H
		23254.7	81835.4
		11324.6	83237.2
		13706	83093
			69376.8
		Figure 1I:
			BL/6										C3H
		Ly6G hi	1	1	1	1	1	1					3.33499	3.65106	4.62557	3.06946	1.52476	2.45158
		Ly6G lo	1	1	1	1	1	1					17.6354	17.0463	21.8813	18.5719	25.134	15.7861
		Figure 1J:
			BL/6										C3H
		Ly6G hi	1	1	1	1	1	1					1.58938	3.42914	2.4107	5.54719	4.19357	6.76926
		Ly6G lo	1	1	1	1	1	1					7.98995	15.8451	13.3966	30.1524	34.6303	23.4781

## Sheet: Figure 2
FIGURE 2:
		Figure 2F:
		Left Panel:
		HC	TB
		50.3807	72.4161
		31.048	61.0938
		63.7834	85.472
		64.9547	73.5486
			39.484
			79.6535
			62.552
		Right Panel:
		HC	TB
		6.81935	51.4901
		4.28205	27.998
		17.307	17.3547
		5.28599	12.8262
			20.863
			26.4082

## Sheet: Figure 3
FIGURE 3:
		Figure 3B:
		Left Panel:							Right Panel:
		0	10	50	100	200	500		0	10	50	100	200	500
		5443	4915	4771	4449	4987	3248		1.17	0.99	0.96	0.72	0.54	0.6
		5980	5220	5196	5191	4349	2421		1.47	1.08	1.11	0.69	0.63	0.54
		5710	5065	4982	4818	4667	2832		1.29	1.14	1.05	0.75	0.69	0.48
		Figure 3C:
		Left Panel:				Right Panel:
		0	100	500		0	100	500
		9173	6678	5661		2.58	0.81	0.33
		8742	6976	4308		2.07	0.69	0.45
		8762	6825	4952		2.46	0.84	0.57
		Figure 3D:
		Left Panel:				Right Panel:
		0	20	100		0	20	100
		9173	8131	7715		2.58	1.89	0.48
		8742	8456	8152		2.07	1.74	0.63
		8762	7975	7962		2.46	1.98	0.12
		Figure 3E:
		Left Panel:				Right Panel:
		0	20	100		0	20	100
		9173	8303	7938		2.58	2.7	1.11
		8742	9352	8215		2.07	2.52	1.74
		8762	9062	6426		2.46	2.34	1.71
		Figure 3F:
		Uninfected	Untreated	Etomoxir	Oxfenecine	UK5099	R162	Oct Acid+Etomoxir
		0.207233	100	49.6482	65.3276	97.9596	84.1844	112.323
		0.211099	100	62.3466	73.0931	87.4677	89.8755	118.494
		0.207233	100	62.039	62.336	86.5024	98.3581	91.3138
		Figure 3G:
		Top Panel:			Bottom Panel:
		Control	Cpt1aΔneut		Control	Cpt1aΔneut
		9344	9003		4.2	3.72
		9418	7868		4.32	3.96
		9381	8435.5		4.44	3.84

## Sheet: Figure 4
FIGURE 4:
		Figure 4B:
			Control							Ranalozine							Mildronate							TMZ							2DG							Etomoxir
		1	100	100	100	100	100	100		100	100	100	100				100	100	100	100				100	100	100	100				100	100	100	100				100	100	100	100
		14	99.2925	91.358	93.2271	98.5423	101.242	101.603		97.8355	97.2727	97.2393	98.0769				98.1088	100	99.3127	100				99.6951	100.94	102.288	100.704				100.917	101.173	99.7297	98.6521				100.594	98.209	101.25	96.1039
		21	94.3396	86.7284	88.8446	93.586	96.2733	98.0769		96.9697	97.5	94.4785	98.0769				94.5627	99.346	98.9691	96.4912				100.305	98.4326	101.307	100.986				98.7768	98.2405	95.1351	96.4163				98.5163	97.0149	101.562	96.3204
		25	94.3396	76.5432	82.8685	82.7988	89.441	89.7436		99.5671	97.7273	96.6258	97.7564				98.1088	98.827	101.718	101.754				103.049	100	100	102.465				92.0489	92.6686	89.1892	90.852				100	99.403	102.812	95.4545
		29	66.0377	71.6049	78.0876	66.3265	71.4286	72.1154		96.5368	100.909	94.4785	98.0769				98.818	91.4956	102.406	93.6842				100	97.1787	99.6732	102.113				82.5688	73.9003	67.027	70.5126				94.0653	90.7463	84.0625	86.7965
		Figure 4C:
		Left Panel:							Right Panel:
		Control	Etomoxir	Ranolazine	Mildronate	TMZ	2-DG		Control	Etomoxir	Ranolazine	Mildronate	TMZ
		88800000	24600000	25200000	87600000	53400000	78000000		72000	14000	20000	38000	26000
		83400000	33600000	13200000	72600000	49200000	89400000		58000	18000	24000	46000	32000
		85800000	29100000	16800000	45000000	45000000	83700000		54000	16000	22000	52000	30000
		116000000	39600000	21000000	65400000	41400000	99700000		50000	16000	26000	44000	22000
		113000000	34200000				80900000		72000	12000
		115000000	42600000				86300000		66000	13000
		Figure 4D:
		Control	Eto	Ran	Mil	TMZ	2-DG
		44.6239	21.2613	13.0686	26.6041	18.7418	62.0138
		51.5869	40.6034	15.0816	23.5734	28.9554	70.8689
		49.1868	31.1789		27.3102	32.1933	63.9697
		Figure 4E:
		Control	Etomoxir	Ranolazine	Mildronate	TMZ	2-DG
		71.9595	27.9	12.7209	3.01507	33.0049	57
		71.1806	21.4	8.81226	30.5785	21.4022	59
		79.4872	29.2	13.4409	37.069	20.1183	58
		69.4	26.1	27.6265	3.73134	35.2941	73
		Figure 4F:
		Left Panel:							Right Panel:
		Control	Etomoxir	Ranolazine	Mildronate	TMZ	2-DG		Control	Etomoxir	Ranolazine	Mildronate	TMZ	2-DG
		190000000	64817280	30145500	11212500	17425800	101000000		163000000	54416616	24206837	10506113	13156479	66733603
		174000000	59916800	22766400	33375000	50139600	140000000		161000000	56054944	13864738	19357500	39961261	91665000
		170000000	35798400	12744000	17643600	19188300	125000000		147000000	33745916	8015976	14820624	9824410	81435456
		146000000	73001280	28008000	27972000	26784000	117000000		136000000	69235658	19745640	22265712	14677632	108000000
		174000000	61404800				137000000		161000000	60089408				121000000
		45679320	36938880				169000000		42481768	35941530				145000000
		Figure 4G:
		Left Panel:
			C3H						Etomoxir
		Ly6G hi	1	1	1	1	1	1	0.949128	1.87908	1.19713	1.3446	2.11397	1.29816
		Ly6Glo	1	1	1	1	1	1	0.181153	0.311985	0.283623	0.181153	0.283623	0.181153
		Right Panel:
			C3H						Etomoxir
		Ly6G hi	1	1	1	1	1	1	1.23976	1.41091	2.22492	1.36356	2.22492	1.36356
		Ly6Glo	1	1	1	1	1	1	0.05806	0.53369	0.1749	0.094961	0.1749	0.094961
		Figure 4H:
		IL-1α				MIP-1α				GCSF
		Control	2DG	Etomoxir		Control	2DG	Etomoxir		Control	2DG	Etomoxir
		14099	3274.29	4358.32		24585.2	7048.55	9964.49		34115.8	17014.1	14668.7
		13715.9	3219.45	4319.83		23728.7	6591.52	10901.8		34307.2	17417.8	14883.7
		14496.6	3329.08	4396.83		25522.5	7556.02	9170.98		33925.5	16617.4	14455.9
		3476.19	9590.17	1176.63		13664.8	26394.3	2286.11		16932	27175.4	1945.54
		3497.39	9103.48	1272.83		15924.2	27016.1	2247.33		19509.5	26348.9	2041.61
		3454.99	10097.1	1079.44		12006.5	25806.9	2324.89		14617.2	28026.4	1850.37
		8787.59	10120.6	2765.63		19125	21574.5	4033.38		25523.9	32377.4	5892.31
		8606.64	10352.5	2745.55		19826.5	19467.1	3937.45		26908.4	30253.5	6203.57
		8975.78	9892.97	2785.71		18764.5	24337.6	4131.03		24271.4	34654.4	5587.33
		IL-1β				MIP-1β				IFN-γ
		Control	2DG	Etomoxir		Control	2DG	Etomoxir		Control	2DG	Etomoxir
		1815.76	760.36	1033.27		16769.7	1514.04	3195.75		276.53	352.8	665.55
		1738.86	736.6	1073.29		15146	1524.05	3256.9		275.66	343.23	655.41
		1893.85	784.28	1093.59		18768	1504.03	3135.49		277.4	362.4	675.72
		872.74	2514.41	232.08		3361.06	8781.42	918.71		123.06	261.38	418.97
		860.9	2411.75	242.87		3307.69	9535.18	939.18		119.74	254.56	435.14
		884.62	2619.17	221.31		3415.14	8119.64	898.11		126.38	268.2	402.85
		1344.25	2373	603.6		10065.4	7427.77	1776.22		199.8	272.49	283.13
		1299.88	2230.91	559.44		9226.84	7166.9	1743.44		197.7	256.05	273.67
		1389.24	2519.17	648.29		11091.6	7703.2	1809.12		201.89	288.98	292.6
		TNF-α				IL-6
		Control	2DG	Etomoxir		Control	2DG	Etomoxir
		1010.08	266.69	346.63		13030.2	2140.52	1700.94
		1058.78	267.19	367.27		11203.2	1970.53	1622.89
		964.41	266.2	326.84		15436.3	2319	1780.81
		285.79	958.45	85.82		3213.7	9627.35	283.46
		295.95	972.14	85.68		3430.5	8088.49	299.18
		275.85	945.01	85.97		3008.31	11671.5	267.87
		647.94	934.27	180.49		8121.94	9528.9	691.73
		677.37	830.69	187.71		7316.86	7873.74	622.98
		620.13	1055.87	173.36		9222.31	11788.8	762.16

## Sheet: Figure 5
FIGURE 5:
		Figure 5B:
			Control					Mildronate
		1	100	100	100	100		100	100	100	100
		14	96.0674	96.1326	96.1326	94.6667		100.32	96.456	100.28	95.5497
		18	101.685	101.105	102.21	92.5333		97.657	94.1453	96.3585	94.7644
		20	87.6405	89.5028	91.7127	84		99.5423	94.8452	99.1597	93.9791
		22	81.4607	80.663	82.8729	81.3333		93.753	90.7533	92.1569	90.3141
		24	73.5955	73.4807	78.453	78.1333		85.545	89.1463	84.0336	89.5288
		26	73.0337	72.3757	75.1381	74.4		83.7888	84.842	83.4734	85.0785
		Figure 5C:
		Control	Mildronate
		181800000	91800000
		178200000	88200000
		171600000	53400000
		173400000	72600000
		Figure 5E:
		Left Panel:			Right Panel:
		Control	Mildronate		Control	Mildronate
		75168000	65760000		8569152	6839040
		94928000	48896000		10916720	4346854
		94112000	40972800		20234080	7334131
		107000000	22588800		23221430	1883906
		Figure 5F:
		Monocytes:			Macrophages:			Eosinophils:			DC:
		Control	Mildronate		Control	Mildronate		Control	Mildronate		Control	Mildronate
		20532000	17856000		26448000	24480000		394400	600000		324800	360000
		25486400	17792000		31008000	19788800		326400	225280		326400	153600
		25214400	9715200		31008000	12108800		299200	211200		236640	168960
		6725120	8149440		8656320	9497280		658880	149760		386240	82368
		Figure 5G:	Infected-
		Monocytes:			Macrophages:			Eosinophils:			DC:
		Control	Mildronate		Control	Mildronate		Control	Mildronate		Control	Mildronate
		788429	874944		732610	783360		232302	176800		137390	199080
		955740	571123		784502	445248		233376	64430.1		77030.4	24268.8
		895111	382779		728688	300298		225597	146150		68862.2	26695.7
		827190	200476		470904	179499		575202	30551		194665	145790
		Figure 5H:
		Control	Mildronate
		24.2	28.7
		24.1	28.3
		24.8	29.2
		24.8	28.8
		Figure 5I:
		Control	Mildronate
		5.52	14
		5.07	28.9
		5.24	13.9
		1.21	29.3

## Sheet: Figure 6
FIGURE 6:
		Figure 6B:
		Left Panel:			Right Panel:
		Control	Cpt1aΔneut		Control	Cpt1aΔneut
		28800000	9800000		172200000	88200000
		31800000	12600000		167400000	72600000
		49800000	7800000		159600000	89400000
		64800000	17400000		174600000	79800000
		Figure 6E:
		Left Panel:			Right Panel:
		Control	Cpt1aΔneut		Control	Cpt1aΔneut
		21346500	5997600		133120000	38086720
		20226600	5171400		97561600	50397600
		15620850	8534400		197120000	34903680
		15626040	7848900		116979200	40610240
		Figure 6F:
		Left Panel:			Right Panel:
		Control	Cpt1aΔneut		Control	Cpt1aΔneut
		13939265	5811674		15974400	1.43206e+06
		12398906	5114515		11609830	1.70344e+06
		10497211	8295437		28582400	4.01392e+06
		9594389	7770411		13803546	3.85391e+06
		Figure 6H:
		Uninfected	Untreated	50µM Eto	200µM Eto	500µM Eto	100nM fMLP	1µM fMLP
		25.4	65.8	64.9	53.1	41	36.8	52.6
		23.6	72.8	63.3	56.6	34.8	34.3	44.3
		26.9	69.3	64.1	54.85	37.9	29.8	48.1
		Figure 6I:
		Uninfected	Untreated	20µM Mil	100µM Mil	200µM Mil
		12.6	56.5	54.8	51.6	50
		12.8	61.1	49.9	52.1	49.9
		19	60.7	53.7	49.1	48.9

## Sheet: Sup Fig. 1
SUPPLEMENTARY FIGURE 1:
		Sup Fig. 1B:
			BL/6					C3H
		Monocytes	156072	352538	679500			446250	504000	520590
		Alveolar macrophages	155258	298350	443562			374000	598500	489510
		Interstitial macrophages	97800	240975	285012			107312	186375	128205
		Eosinophils	59087.5	131962	320875			64812.5	110250	102952
		Plasmacytoid Dendritic cells	3667.5	7012.5	20762.5			28687.5	31500	31080
		Sup Fig. 1C:
			BL/6					C3H
		Monocytes	639.897	3666.39	2174.4			11914.9	8971.2	13587.4
		Alveolar macrophages	558.927	1223.23	4080.78			9237.8	10354	11846.1
		Interstitial macrophages	2014.68	3349.55	5928.26			3949.1	5684.44	6833.33
		Eosinophils	443.156	1609.94	4010.94			3039.71	3131.1	4941.72
		Plasmacytoid Dendritic cells	443.767	500.692	1683.84			1199.14	2740.5	2620.04
		Sup Fig. 1D:
		BL/6	C3H	inos-/-	Il1r1-/-
		3708560	15115200	82605600	60887200
		2954440	22110000	26676000	32713200
		2130000	13228425	80998400	77250000
		2759000	123683840	18950400	33100000
		2135625	62269200		33000000
		2623625	52735200		39300000
		6245120	72645000
		Sup Fig. 1E:
		BL/6	C3H	inos-/-	Il1r1-/-
		2718374	11155018	69801730	52850090
		2295600	19677900	20593872	26072420
		3278326	10080060	57751860	60409500
		1493130	20944902	15425626	52850090
		2339632	36673978		26072420
		1055303	37728072		60409500
		1309138	64846337

## Sheet: Sup Fig. 2
SUPPLEMENTARY FIGURE 2:
		Sup Fig. 2C:
		CD11b-	AM	Monocytes	Neutrophils
		0	0	0	87
		0	14.2	0	92
		0	3.33	4	95
		Sup Fig. 2D:
			CDC1551				Mtb HN878
		2	1529.17	5653.33	4835.32	6493.19	2425772	2137525	1451483	1739500
		4	26563.4	32428.2	49852.9	33403.3	107282447	38914724	16085818	76481445

## Sheet: Sup Fig. 4
SUPPLEMENTARY FIGURE 4:
		Sup Fig. 4B:
		Uninfected - 2NBDG	Mtb - 2NBDG	Uninfected + 2NBDG	Mtb + 2NBDG
		0	0	305	291
		16.4	12.7	333	215
		4.285	2.67	321	250
		Sup Fig. 4C:
		Uninfected - BODIPY	Mtb - BODIPY	Uninfected + BODIPY	Mtb + BODIPY
		4631	3746	13181	34127
		4594	3730	14242	32561
		4610	3735	13710	33348
		Sup Fig. 4D:
		Mtb- 2NBDG+	Mtb+ 2NBDG+
		343	265
		263	194
		300	230
		Sup Fig. 4E:
		Mtb- BODIPY+	Mtb + BODIPY
		22097	56743
		20015	47623
		21054	52185
		Sup Fig. 4F:
		0	10	50	100	200
		12405	11344	7712	6400	3933
		12138	11861	8142	5626	3216
		16370	13289	8033	6100	4103
		Sup Fig. 4G:
		0	10	50	100	200
		3.18	0.6	0.3	0.12	0
		3.09	0.66	0.33	0.15	0
		3.03	0.57	0.36	0.27	0

## Sheet: Sup Fig. 5
SUPPLEMENTARY FIGURE 5:
		Sup Fig. 5A:
		Untreated	TMZ- 20µM	TMZ- 100µM	Mildronate- 20µM	Mildronate- 100µM	Ranolazine- 100µM	Ranolazine- 500µM	Etomoxir- 100µM	Etomoxir- 500µM
		42.5	46.5	45.1	51.2	46.6	49.2	32.2	46.6	47.5
		41.3	46.8	46.6	46.6	46.1	47.2	39.1	43.1	46
		40.5	45.5	49	49.1	46.9	47.5	36.5	46.4	46.4
		Sup Fig. 5B:
		0	0.1	0.5	5
		1.38	1.11	0.99	0.87
		1.23	1.2	0.96	0.72
		1.32	0.99	0.93	0.69
		Sup Fig. 5C:
		Control	2-DG	Etomoxir	Ranolazine	Mildronate	TMZ
		7392	6577	6632	4016	5472	6517
		7671	7371	6984	3499	5878	7147
		7515	7482	6201	4387	5996	6917
		Sup Fig. 5D:
		Control	2-DG	Etomoxir	Ranolazine	Mildronate	TMZ
		3.15	1.56	1.68	1.11	1.44	1.92
		3.06	1.53	1.77	1.35	1.56	1.74
		3	1.65	1.47	1.29	1.53	1.68
		Sup Fig. 5E:
		Control	2-DG	Etomoxir	Ranolazine	Mildronate	TMZ
		3.9	1.9	3.6	1.5	3.8	3.7
		4.1	1.8	3.7	1.6	3.7	3.6
		4.6	2.1	4.1	1.4	3.9	3.9
		Sup Fig. 5F:
		Untreated	Etomoxir	Oxfenecine	UK5099	R162	Oct Acid+Etomoxir
		72.1	57.9	81.5	79.4	84.4	78.3
		64.5	60.8	86.4	59.3	90.1	73.4
		68.8	86.1	80.5	62.6	85.5	91.9
		Sup Fig. 5G:
		Left Panel:					Right Panel:
		0	50	100	500		0	50	100	500
		65345	61837	62291	59910		70485	71616	63911	61559
		64496	67301	63082	58536		69874	64981	64790	63381
		64922	64855	60113	58752		70525	70242	60355	59732
		Sup Fig. 5H:
			Mtb Only			50µM Etomoxir			100µM Etomoxir			500µM Etomoxir
		4 Hours	0.87	0.57	0.69	0.51	0.57	0.3	0.3	0.24	0.27	0.27	0.24	0.21
		3 Days	3	3.3	3.9	2.4	2.7	3.3	2.1	2.1	2.7	0.9	0.6	1.2
		5 Days	6.3	6.6	7.5	5.4	5.7	6	4.2	4.8	4.5	3	3.6	4.2

[truncated: 3 more sheets: Sup Fig. 8, Sup Fig. 9, Sup Fig. 10]
